# Supplementary material for: Transcriptional Regulation and Adaptation to a High-Fiber Environment in Bacillus subtilis HH2 Isolated from Feces of the Giant Panda
Source: PLoS One. 2015 Feb 6;10(2):e0116935. doi: 10.1371/journal.pone.0116935 (PMC4319723; doi:10.1371/journal.pone.0116935)
Supplement: S1 Table — (XLSX) [file pone.0116935.s002.xlsx]

## Sheet: Cellulose_Glucose_Down_DEG
Annotation Cluster 1	Enrichment Score: 3.9614518879423075
Category	Term	Count	%	PValue	Genes	List Total	Pop Hits	Pop Total	Fold Enrichment	Bonferroni	Benjamini	FDR
GOTERM_BP_FAT	GO:0009404~toxin metabolic process	7	5.03597	3.91614e-08	ALBE, ALBF, ALBC, YSHB, ALBD, ALBA, ALBB	78	8	2209	24.7804	8.61547e-06	8.61547e-06	4.98501e-05
GOTERM_BP_FAT	GO:0009403~toxin biosynthetic process	6	4.31655	8.99828e-07	ALBE, ALBF, YSHB, ALBD, ALBA, ALBB	78	7	2209	24.2747	0.000197943	9.89763e-05	0.00114542
SP_PIR_KEYWORDS	bacteriocin biosynthesis	5	3.59712	1.8226e-05	ALBE, ALBF, ALBD, ALBA, ALBB	139	6	4058	24.3285	0.002112	0.002112	0.0207918
GOTERM_BP_FAT	GO:0030650~peptide antibiotic metabolic process	5	3.59712	1.94437e-05	ALBE, ALBF, ALBD, ALBA, ALBB	78	6	2209	23.6004	0.00426853	0.00142487	0.0247479
GOTERM_BP_FAT	GO:0030152~bacteriocin biosynthetic process	5	3.59712	1.94437e-05	ALBE, ALBF, ALBD, ALBA, ALBB	78	6	2209	23.6004	0.00426853	0.00142487	0.0247479
GOTERM_BP_FAT	GO:0030651~peptide antibiotic biosynthetic process	5	3.59712	1.94437e-05	ALBE, ALBF, ALBD, ALBA, ALBB	78	6	2209	23.6004	0.00426853	0.00142487	0.0247479
GOTERM_BP_FAT	GO:0046224~bacteriocin metabolic process	5	3.59712	1.94437e-05	ALBE, ALBF, ALBD, ALBA, ALBB	78	6	2209	23.6004	0.00426853	0.00142487	0.0247479
GOTERM_BP_FAT	GO:0043043~peptide biosynthetic process	5	3.59712	0.000150719	ALBE, ALBF, ALBD, ALBA, ALBB	78	9	2209	15.7336	0.0326169	0.00825591	0.191687
GOTERM_BP_FAT	GO:0019748~secondary metabolic process	7	5.03597	0.000369511	ALBE, ALBF, ALBC, YSHB, ALBD, ALBA, ALBB	78	29	2209	6.83599	0.0780897	0.01613	0.469347
GOTERM_BP_FAT	GO:0006518~peptide metabolic process	5	3.59712	0.000374195	ALBE, ALBF, ALBD, ALBA, ALBB	78	11	2209	12.873	0.0790397	0.0136293	0.475284
GOTERM_BP_FAT	GO:0017000~antibiotic biosynthetic process	7	5.03597	0.00144753	ALBE, ALBF, ALBD, ALBA, ALBB, BACA, YWFH	78	37	2209	5.35793	0.272897	0.044506	1.82706
SP_PIR_KEYWORDS	antibiotic biosynthesis	7	5.03597	0.00156034	ALBE, ALBF, ALBD, ALBA, ALBB, BACA, YWFH	139	38	4058	5.37789	0.165683	0.0297391	1.76578
GOTERM_BP_FAT	GO:0016999~antibiotic metabolic process	7	5.03597	0.00284294	ALBE, ALBF, ALBD, ALBA, ALBB, BACA, YWFH	78	42	2209	4.72009	0.465454	0.0607126	3.55916
GOTERM_BP_FAT	GO:0017144~drug metabolic process	7	5.03597	0.00284294	ALBE, ALBF, ALBD, ALBA, ALBB, BACA, YWFH	78	42	2209	4.72009	0.465454	0.0607126	3.55916
SP_PIR_KEYWORDS	bacteriocin immunity	3	2.15827	0.0033681	ALBC, ALBD, ALBB	139	3	4058	29.1942	0.323863	0.0543744	3.77596
GOTERM_BP_FAT	GO:0030153~bacteriocin immunity	3	2.15827	0.00351786	ALBC, ALBD, ALBB	78	3	2209	28.3205	0.539432	0.0680548	4.38679
Annotation Cluster 2	Enrichment Score: 2.5928508320126116
Category	Term	Count	%	PValue	Genes	List Total	Pop Hits	Pop Total	Fold Enrichment	Bonferroni	Benjamini	FDR
GOTERM_BP_FAT	GO:0006935~chemotaxis	6	4.31655	0.00167274	CHEY, CHEW, YFMS, MCPA, CHEC, CHEA	78	26	2209	6.5355	0.308099	0.0449953	2.10854
GOTERM_BP_FAT	GO:0042330~taxis	6	4.31655	0.00167274	CHEY, CHEW, YFMS, MCPA, CHEC, CHEA	78	26	2209	6.5355	0.308099	0.0449953	2.10854
GOTERM_BP_FAT	GO:0007610~behavior	6	4.31655	0.00167274	CHEY, CHEW, YFMS, MCPA, CHEC, CHEA	78	26	2209	6.5355	0.308099	0.0449953	2.10854
GOTERM_BP_FAT	GO:0007626~locomotory behavior	6	4.31655	0.00167274	CHEY, CHEW, YFMS, MCPA, CHEC, CHEA	78	26	2209	6.5355	0.308099	0.0449953	2.10854
SP_PIR_KEYWORDS	chemotaxis	5	3.59712	0.0048823	CHEY, CHEW, MCPA, CHEC, CHEA	139	21	4058	6.95101	0.433191	0.0551918	5.43074
KEGG_PATHWAY	bsu02030:Bacterial chemotaxis	5	3.59712	0.00725359	CHEY, CHEW, MCPA, CHEC, CHEA	37	25	1110	6	0.12918	0.04506	5.3098
Annotation Cluster 3	Enrichment Score: 2.2948937447672555
Category	Term	Count	%	PValue	Genes	List Total	Pop Hits	Pop Total	Fold Enrichment	Bonferroni	Benjamini	FDR
KEGG_PATHWAY	bsu02040:Flagellar assembly	10	7.19424	3.10283e-07	FLIR, FLIQ, FLHP, FLHA, FLGC, FLIZ, FLIH, FLGB, FLHB, FLGG	37	33	1110	9.09091	5.89536e-06	5.89536e-06	0.000232539
INTERPRO	IPR019776:Flagellar basal body rod protein, conserved site	4	2.8777	0.000688867	FLHP, FLGC, FLGB, FLGG	105	6	3089	19.6127	0.112995	0.112995	0.840444
INTERPRO	IPR001444:Flagellar basal body rod protein, N-terminal	4	2.8777	0.000688867	FLHP, FLGC, FLGB, FLGG	105	6	3089	19.6127	0.112995	0.112995	0.840444
SP_PIR_KEYWORDS	bacterial flagellum	5	3.59712	0.000982692	FLIR, FLIQ, FLGC, FLGB, FLGG	139	14	4058	10.4265	0.107785	0.0281095	1.11542
GOTERM_CC_FAT	GO:0042995~cell projection	7	5.03597	0.00122885	FLIR, FLIQ, FLHP, FLHA, FLGC, FLGB, FLGG	61	28	1310	5.36885	0.0350302	0.0350302	1.03284
GOTERM_CC_FAT	GO:0019861~flagellum	7	5.03597	0.00122885	FLIR, FLIQ, FLHP, FLHA, FLGC, FLGB, FLGG	61	28	1310	5.36885	0.0350302	0.0350302	1.03284
GOTERM_CC_FAT	GO:0009425~flagellin-based flagellum basal body	5	3.59712	0.00149597	FLIR, FLIQ, FLGC, FLGB, FLGG	61	12	1310	8.94809	0.0424866	0.0214739	1.2561
GOTERM_CC_FAT	GO:0009288~flagellin-based flagellum	6	4.31655	0.00303398	FLIR, FLIQ, FLHP, FLGC, FLGB, FLGG	61	23	1310	5.60228	0.0843482	0.0289458	2.53298
GOTERM_BP_FAT	GO:0006928~cell motion	5	3.59712	0.00520199	FLHP, FLGC, FLGB, FLGG, CHEA	78	21	2209	6.74298	0.682547	0.0911895	6.42351
GOTERM_CC_FAT	GO:0044461~flagellin-based flagellum part	5	3.59712	0.0075159	FLIR, FLIQ, FLGC, FLGB, FLGG	61	18	1310	5.96539	0.196505	0.0532271	6.17133
GOTERM_CC_FAT	GO:0044460~flagellum part	5	3.59712	0.0075159	FLIR, FLIQ, FLGC, FLGB, FLGG	61	18	1310	5.96539	0.196505	0.0532271	6.17133
GOTERM_CC_FAT	GO:0044463~cell projection part	5	3.59712	0.0075159	FLIR, FLIQ, FLGC, FLGB, FLGG	61	18	1310	5.96539	0.196505	0.0532271	6.17133
GOTERM_MF_FAT	GO:0003774~motor activity	4	2.8777	0.00798807	FLHP, FLGC, FLGB, FLGG	62	15	2127	9.14839	0.618032	0.618032	8.79549
INTERPRO	IPR010930:Protein of unknown function DUF1078, C-terminal	3	2.15827	0.0105058	FLHP, FLGC, FLGG	105	5	3089	17.6514	0.840815	0.601019	12.1336
GOTERM_BP_FAT	GO:0051674~localization of cell	4	2.8777	0.0263964	FLHP, FLGC, FLGB, FLGG	78	19	2209	5.96221	0.99722	0.292622	28.8603
GOTERM_BP_FAT	GO:0001539~ciliary or flagellar motility	4	2.8777	0.0263964	FLHP, FLGC, FLGB, FLGG	78	19	2209	5.96221	0.99722	0.292622	28.8603
GOTERM_BP_FAT	GO:0048870~cell motility	4	2.8777	0.0263964	FLHP, FLGC, FLGB, FLGG	78	19	2209	5.96221	0.99722	0.292622	28.8603
GOTERM_MF_FAT	GO:0005198~structural molecule activity	4	2.8777	0.309244	FLHP, FLGC, FLGB, FLGG	62	68	2127	2.01803	1	0.879259	98.5693
GOTERM_CC_FAT	GO:0043228~non-membrane-bounded organelle	7	5.03597	0.347868	FLIR, FLIQ, FLHP, YLXQ, FLGC, FLGB, FLGG	61	105	1310	1.43169	0.999996	0.916219	97.2938
GOTERM_CC_FAT	GO:0043232~intracellular non-membrane-bounded organelle	7	5.03597	0.347868	FLIR, FLIQ, FLHP, YLXQ, FLGC, FLGB, FLGG	61	105	1310	1.43169	0.999996	0.916219	97.2938
Annotation Cluster 4	Enrichment Score: 2.0025911077688554
Category	Term	Count	%	PValue	Genes	List Total	Pop Hits	Pop Total	Fold Enrichment	Bonferroni	Benjamini	FDR
SP_PIR_KEYWORDS	membrane	57	41.0072	0.000251686	MCPA, METQ, METN, CHEA, YSHB, YWZB, YXKI, YTGP, YFMQ, RESE, RESB, YDBL, RESC, FLHB, BRAB, ALBD, ALBB, FLIZ, YKVA, HEMX, YCNI, ADCC, ADCA, YCNJ, FLIR, FLIQ, YPMS, CYDC, CYDD, TUAE, YYDJ, TUAF, YYDH, YDGF, TUAB, YHGE, YDZA, TAGG, YWTF, YOZB, YVMA, YUBD, YLAF, YLAH, ALST, YTRB, FLHA, YBAR, YTRD, YHEN, YYBF, YDEO, PSTS, YVGM, YVGL, DLTB, YWCJ	139	1089	4058	1.52807	0.0287771	0.0144936	0.286769
SP_PIR_KEYWORDS	cell membrane	54	38.8489	0.000360771	MCPA, METQ, METN, YSHB, YWZB, YXKI, YTGP, RESE, RESB, YDBL, RESC, FLHB, BRAB, ALBD, ALBB, FLIZ, YKVA, HEMX, YCNI, ADCC, ADCA, YCNJ, FLIR, FLIQ, CYDC, CYDD, TUAE, YYDJ, TUAF, YYDH, YDGF, TUAB, YHGE, YDZA, TAGG, YWTF, YOZB, YVMA, YUBD, YLAF, YLAH, ALST, YTRB, FLHA, YBAR, YTRD, YHEN, YYBF, YDEO, PSTS, YVGM, YVGL, DLTB, YWCJ	139	1025	4058	1.53804	0.0409931	0.0138555	0.410826
SP_PIR_KEYWORDS	transmembrane	49	35.2518	0.00111819	MCPA, YSHB, YXKI, YWZB, YTGP, YFMQ, RESE, YDBL, RESB, RESC, FLHB, BRAB, ALBD, ALBB, FLIZ, YKVA, HEMX, YCNI, YCNJ, FLIR, FLIQ, YPMS, CYDC, CYDD, TUAE, YYDJ, TUAF, YYDH, YDGF, TUAB, YHGE, YDZA, TAGG, YWTF, YOZB, YVMA, YUBD, YLAF, YLAH, ALST, YBAR, YTRD, FLHA, YHEN, YYBF, YDEO, YVGM, DLTB, YWCJ	139	941	4058	1.52021	0.121714	0.0256226	1.26833
UP_SEQ_FEATURE	transmembrane region	49	35.2518	0.00130726	MCPA, YSHB, YXKI, YWZB, YTGP, YFMQ, RESE, YDBL, RESB, RESC, FLHB, BRAB, ALBD, ALBB, FLIZ, YKVA, HEMX, YCNI, YCNJ, FLIR, FLIQ, YPMS, CYDC, CYDD, TUAE, YYDJ, TUAF, YYDH, YDGF, TUAB, YHGE, YDZA, TAGG, YWTF, YOZB, YVMA, YUBD, YLAF, YLAH, ALST, YBAR, YTRD, FLHA, YHEN, YYBF, YDEO, YVGM, DLTB, YWCJ	139	937	4013	1.50977	0.243179	0.243179	1.64284
GOTERM_CC_FAT	GO:0016021~integral to membrane	44	31.6547	0.368153	YHGE, YDZA, TAGG, MCPA, YWTF, YSHB, YXKI, YUBD, YVMA, YFMQ, RESE, RESB, YDBL, YLAF, FLHB, RESC, YLAH, ALST, BRAB, ALBD, FLHA, YTRD, ALBB, YBAR, FLIZ, HEMX, YCNI, YCNJ, FLIR, FLIQ, YPMS, CYDC, CYDD, YYBF, TUAE, YYDJ, TUAF, YDEO, YDGF, YYDH, YVGM, TUAB, DLTB, YWCJ	61	901	1310	1.04874	0.999998	0.891284	97.9276
GOTERM_CC_FAT	GO:0005886~plasma membrane	47	33.8129	0.39683	YHGE, YDZA, TAGG, MCPA, METQ, YWTF, YSHB, YXKI, YUBD, YVMA, RESE, RESB, YDBL, YLAF, RESC, FLHB, YLAH, ALST, BRAB, YTRB, ALBD, FLHA, YTRD, ALBB, YBAR, FLIZ, HEMX, YCNI, ADCC, ADCA, YCNJ, FLIR, FLIQ, CYDC, CYDD, YYBF, TUAE, YYDJ, TUAF, YDEO, YDGF, PSTS, YYDH, YVGM, TUAB, DLTB, YWCJ	61	973	1310	1.03735	1	0.876862	98.5999
GOTERM_CC_FAT	GO:0031224~intrinsic to membrane	46	33.0935	0.494608	YHGE, YDZA, TAGG, MCPA, YWTF, YSHB, YXKI, YUBD, YVMA, YFMQ, RESE, RESB, YDBL, YLAF, RESC, FLHB, YLAH, ALST, BRAB, ALBD, FLHA, YTRD, ALBB, YBAR, FLIZ, HEMX, YCNI, ADCA, YCNJ, FLIR, FLIQ, YPMS, CYDC, CYDD, YYBF, TUAE, YYDJ, TUAF, YDEO, YDGF, PSTS, YYDH, YVGM, TUAB, DLTB, YWCJ	61	969	1310	1.01947	1	0.915734	99.6855
Annotation Cluster 5	Enrichment Score: 1.9812142551319372
Category	Term	Count	%	PValue	Genes	List Total	Pop Hits	Pop Total	Fold Enrichment	Bonferroni	Benjamini	FDR
KEGG_PATHWAY	bsu02040:Flagellar assembly	10	7.19424	3.10283e-07	FLIR, FLIQ, FLHP, FLHA, FLGC, FLIZ, FLIH, FLGB, FLHB, FLGG	37	33	1110	9.09091	5.89536e-06	5.89536e-06	0.000232539
SP_PIR_KEYWORDS	bacterial flagellum biogenesis	5	3.59712	0.00405795	FLHP, FLHA, FLIZ, FLIH, FLHB	139	20	4058	7.29856	0.376046	0.0510592	4.5331
GOTERM_BP_FAT	GO:0045184~establishment of protein localization	6	4.31655	0.0202451	FLIR, FLIQ, ALBC, FLHA, FLIH, FLHB	78	46	2209	3.69398	0.988887	0.274869	22.922
GOTERM_BP_FAT	GO:0015031~protein transport	6	4.31655	0.0202451	FLIR, FLIQ, ALBC, FLHA, FLIH, FLHB	78	46	2209	3.69398	0.988887	0.274869	22.922
SP_PIR_KEYWORDS	bacterial flagellum protein export	3	2.15827	0.0215515	FLHA, FLIH, FLHB	139	7	4058	12.5118	0.920126	0.189909	22.0081
GOTERM_BP_FAT	GO:0008104~protein localization	6	4.31655	0.0239615	FLIR, FLIQ, ALBC, FLHA, FLIH, FLHB	78	48	2209	3.54006	0.995184	0.283575	26.562
GOTERM_BP_FAT	GO:0009306~protein secretion	3	2.15827	0.0832654	FLIQ, FLHA, FLHB	78	14	2209	6.06868	1	0.564637	66.9338
GOTERM_BP_FAT	GO:0046903~secretion	3	2.15827	0.0832654	FLIQ, FLHA, FLHB	78	14	2209	6.06868	1	0.564637	66.9338
GOTERM_BP_FAT	GO:0032940~secretion by cell	3	2.15827	0.0832654	FLIQ, FLHA, FLHB	78	14	2209	6.06868	1	0.564637	66.9338
SP_PIR_KEYWORDS	protein transport	4	2.8777	0.100177	ALBC, FLHA, FLIH, FLHB	139	33	4058	3.5387	0.999995	0.5348	70.0092
Annotation Cluster 6	Enrichment Score: 1.2806065062140832
Category	Term	Count	%	PValue	Genes	List Total	Pop Hits	Pop Total	Fold Enrichment	Bonferroni	Benjamini	FDR
GOTERM_BP_FAT	GO:0034621~cellular macromolecular complex subunit organization	5	3.59712	0.00230013	NUSA, HEMX, RESB, PYRR, RESC	78	17	2209	8.32956	0.397466	0.0547352	2.88875
GOTERM_BP_FAT	GO:0043623~cellular protein complex assembly	3	2.15827	0.0224816	HEMX, RESB, RESC	78	7	2209	12.1374	0.993278	0.283583	25.132
GOTERM_BP_FAT	GO:0034622~cellular macromolecular complex assembly	3	2.15827	0.0293052	HEMX, RESB, RESC	78	8	2209	10.6202	0.998561	0.304781	31.5189
GOTERM_BP_FAT	GO:0043933~macromolecular complex subunit organization	5	3.59712	0.0410614	NUSA, HEMX, RESB, PYRR, RESC	78	38	2209	3.72638	0.999901	0.384601	41.3581
GOTERM_BP_FAT	GO:0070271~protein complex biogenesis	3	2.15827	0.255072	HEMX, RESB, RESC	78	28	2209	3.03434	1	0.901103	97.6445
GOTERM_BP_FAT	GO:0006461~protein complex assembly	3	2.15827	0.255072	HEMX, RESB, RESC	78	28	2209	3.03434	1	0.901103	97.6445
GOTERM_BP_FAT	GO:0065003~macromolecular complex assembly	3	2.15827	0.268207	HEMX, RESB, RESC	78	29	2209	2.92971	1	0.906412	98.1218
Annotation Cluster 7	Enrichment Score: 1.1351461431138612
Category	Term	Count	%	PValue	Genes	List Total	Pop Hits	Pop Total	Fold Enrichment	Bonferroni	Benjamini	FDR
GOTERM_BP_FAT	GO:0015698~inorganic anion transport	4	2.8777	0.0194712	YBAR, PSTS, YVGM, YVGL	78	17	2209	6.66365	0.986778	0.283059	22.1434
GOTERM_BP_FAT	GO:0006820~anion transport	4	2.8777	0.0595571	YBAR, PSTS, YVGM, YVGL	78	26	2209	4.357	0.999999	0.474436	54.2345
GOTERM_MF_FAT	GO:0015103~inorganic anion transmembrane transporter activity	3	2.15827	0.0835124	YBAR, YVGM, YVGL	62	17	2127	6.05408	0.999971	0.775745	63.2515
GOTERM_BP_FAT	GO:0006811~ion transport	8	5.7554	0.145778	ALST, YBAR, PSTS, YVGM, YVGL, ADCC, YCNJ, ADCA	78	126	2209	1.79813	1	0.750067	86.5433
GOTERM_MF_FAT	GO:0008509~anion transmembrane transporter activity	3	2.15827	0.149452	YBAR, YVGM, YVGL	62	24	2127	4.28831	1	0.775578	84.4048
Annotation Cluster 8	Enrichment Score: 0.7910002908450241
Category	Term	Count	%	PValue	Genes	List Total	Pop Hits	Pop Total	Fold Enrichment	Bonferroni	Benjamini	FDR
KEGG_PATHWAY	bsu02010:ABC transporters	13	9.35252	0.00039531	YTRB, TAGG, METQ, ADCC, METN, ADCA, CYDC, CYDD, YYDJ, YDBJ, PSTS, YVGM, YVGL	37	129	1110	3.02326	0.00748423	0.00374914	0.295882
GOTERM_MF_FAT	GO:0016887~ATPase activity	9	6.47482	0.0220289	ALBC, YTRB, CYDC, TAGG, CYDD, METQ, YDBJ, YVGL, ADCC	62	123	2127	2.51023	0.930956	0.737238	22.5628
GOTERM_MF_FAT	GO:0043492~ATPase activity, coupled to movement of substances	5	3.59712	0.0258762	CYDC, TAGG, CYDD, METQ, YVGL	62	40	2127	4.28831	0.956977	0.649598	25.9886
GOTERM_MF_FAT	GO:0042626~ATPase activity, coupled to transmembrane movement of substances	5	3.59712	0.0258762	CYDC, TAGG, CYDD, METQ, YVGL	62	40	2127	4.28831	0.956977	0.649598	25.9886
UP_SEQ_FEATURE	domain:ABC transporter	7	5.03597	0.0301284	ALBC, YTRB, CYDC, CYDD, METQ, YDBJ, ADCC	139	69	4013	2.92889	0.99852	0.886051	32.1171
GOTERM_MF_FAT	GO:0016820~hydrolase activity, acting on acid anhydrides, catalyzing transmembrane movement of substances	5	3.59712	0.0327894	CYDC, TAGG, CYDD, METQ, YVGL	62	43	2127	3.98912	0.981697	0.632183	31.7989
GOTERM_MF_FAT	GO:0015399~primary active transmembrane transporter activity	5	3.59712	0.035313	CYDC, TAGG, CYDD, METQ, YVGL	62	44	2127	3.89846	0.986623	0.578037	33.8139
GOTERM_MF_FAT	GO:0015405~P-P-bond-hydrolysis-driven transmembrane transporter activity	5	3.59712	0.035313	CYDC, TAGG, CYDD, METQ, YVGL	62	44	2127	3.89846	0.986623	0.578037	33.8139
INTERPRO	IPR017871:ABC transporter, conserved site	7	5.03597	0.0388188	ALBC, YTRB, CYDC, CYDD, METQ, YDBJ, ADCC	105	75	3089	2.74578	0.998981	0.899375	38.4251
INTERPRO	IPR003439:ABC transporter-like	7	5.03597	0.0388188	ALBC, YTRB, CYDC, CYDD, METQ, YDBJ, ADCC	105	75	3089	2.74578	0.998981	0.899375	38.4251
GOTERM_MF_FAT	GO:0042623~ATPase activity, coupled	5	3.59712	0.0906293	CYDC, TAGG, CYDD, METQ, YVGL	62	60	2127	2.85887	0.999989	0.71824	66.3973
INTERPRO	IPR003593:ATPase, AAA+ type, core	6	4.31655	0.277967	YTRB, CYDC, CYDD, METQ, YDBJ, ADCC	105	105	3089	1.68109	1	0.999988	98.148
SMART	SM00382:AAA	6	4.31655	0.3437	YTRB, CYDC, CYDD, METQ, YDBJ, ADCC	22	105	568	1.47532	0.99978	0.985174	95.9451
SP_PIR_KEYWORDS	nucleotide binding	5	3.59712	0.405692	ALBC, CYDC, CYDD, METQ, ADCC	139	95	4058	1.53654	1	0.919142	99.7359
SP_PIR_KEYWORDS	P-loop	5	3.59712	0.428941	ALBC, CYDC, CYDD, METQ, ADCC	139	98	4058	1.4895	1	0.90992	99.8325
SP_PIR_KEYWORDS	ATP	5	3.59712	0.444317	ALBC, CYDC, CYDD, METQ, ADCC	139	100	4058	1.45971	1	0.912329	99.8773
GOTERM_MF_FAT	GO:0017076~purine nucleotide binding	14	10.0719	0.543457	ALBC, YTRB, TAGG, METQ, ADCC, CHEA, YCIC, CYDC, CYDD, YITY, YDBJ, YLXH, RESE, YDBM	62	451	2127	1.06495	1	0.976799	99.9877
GOTERM_MF_FAT	GO:0001883~purine nucleoside binding	13	9.35252	0.569493	ALBC, YTRB, TAGG, METQ, ADCC, CHEA, CYDC, CYDD, YITY, YDBJ, YLXH, RESE, YDBM	62	423	2127	1.05434	1	0.979551	99.9937
GOTERM_MF_FAT	GO:0030554~adenyl nucleotide binding	13	9.35252	0.569493	ALBC, YTRB, TAGG, METQ, ADCC, CHEA, CYDC, CYDD, YITY, YDBJ, YLXH, RESE, YDBM	62	423	2127	1.05434	1	0.979551	99.9937
GOTERM_MF_FAT	GO:0001882~nucleoside binding	13	9.35252	0.594865	ALBC, YTRB, TAGG, METQ, ADCC, CHEA, CYDC, CYDD, YITY, YDBJ, YLXH, RESE, YDBM	62	430	2127	1.03717	1	0.98197	99.9969
GOTERM_MF_FAT	GO:0000166~nucleotide binding	15	10.7914	0.664065	ALBC, YTRB, TAGG, METQ, ADCC, CHEA, YCIC, CYDC, CYDD, YITY, TUAD, YDBJ, YLXH, RESE, YDBM	62	522	2127	0.985818	1	0.989043	99.9996
GOTERM_MF_FAT	GO:0032555~purine ribonucleotide binding	12	8.63309	0.671066	ALBC, YTRB, YCIC, CYDC, TAGG, CYDD, METQ, YDBJ, YLXH, RESE, ADCC, CHEA	62	416	2127	0.989609	1	0.988293	99.9997
GOTERM_MF_FAT	GO:0032553~ribonucleotide binding	12	8.63309	0.671066	ALBC, YTRB, YCIC, CYDC, TAGG, CYDD, METQ, YDBJ, YLXH, RESE, ADCC, CHEA	62	416	2127	0.989609	1	0.988293	99.9997
GOTERM_MF_FAT	GO:0005524~ATP binding	11	7.91367	0.69941	ALBC, YTRB, CYDC, TAGG, CYDD, METQ, YDBJ, YLXH, RESE, ADCC, CHEA	62	388	2127	0.972606	1	0.990466	99.9999
GOTERM_MF_FAT	GO:0032559~adenyl ribonucleotide binding	11	7.91367	0.69941	ALBC, YTRB, CYDC, TAGG, CYDD, METQ, YDBJ, YLXH, RESE, ADCC, CHEA	62	388	2127	0.972606	1	0.990466	99.9999
UP_SEQ_FEATURE	nucleotide phosphate-binding region:ATP	7	5.03597	0.781824	ALBC, YTRB, CYDC, CYDD, METQ, YDBJ, YLXH	139	221	4013	0.91445	1	1	100
SP_PIR_KEYWORDS	nucleotide-binding	11	7.91367	0.900963	ALBC, YTRB, YCIC, CYDC, CYDD, METQ, YDBJ, YLXH, RESE, ADCC, CHEA	139	408	4058	0.7871	1	0.998046	100
SP_PIR_KEYWORDS	atp-binding	10	7.19424	0.908421	ALBC, YTRB, CYDC, CYDD, METQ, YDBJ, YLXH, RESE, ADCC, CHEA	139	378	4058	0.772335	1	0.998168	100
Annotation Cluster 9	Enrichment Score: 0.7753193475692566
Category	Term	Count	%	PValue	Genes	List Total	Pop Hits	Pop Total	Fold Enrichment	Bonferroni	Benjamini	FDR
SP_PIR_KEYWORDS	cell wall biogenesis/degradation	7	5.03597	0.0507138	LYTC, TUAD, TUAE, DACA, TUAF, TUAB, TUAC	139	79	4058	2.58683	0.997612	0.35029	44.7759
GOTERM_BP_FAT	GO:0007047~cell wall organization	7	5.03597	0.0516804	LYTC, TUAD, TUAE, DACA, TUAF, TUAB, TUAC	78	78	2209	2.54158	0.999991	0.44217	49.1082
SP_PIR_KEYWORDS	stress response	7	5.03597	0.0617758	YRHH, TUAD, TUAE, TUAF, YKOL, TUAB, TUAC	139	83	4058	2.46217	0.999387	0.389286	51.6884
GOTERM_BP_FAT	GO:0045229~external encapsulating structure organization	7	5.03597	0.0631818	LYTC, TUAD, TUAE, DACA, TUAF, TUAB, TUAC	78	82	2209	2.4176	0.999999	0.479341	56.4298
COG_ONTOLOGY	Cell envelope biogenesis, outer membrane	5	3.59712	0.339672	YKVT, LYTC, TUAD, DACA, TUAC	43	60	855	1.65698	0.998021	0.998021	94.417
GOTERM_BP_FAT	GO:0000271~polysaccharide biosynthetic process	4	2.8777	0.534561	YTGP, DACA, TUAF, TUAB	78	80	2209	1.41603	1	0.991829	99.9941
GOTERM_BP_FAT	GO:0005976~polysaccharide metabolic process	5	3.59712	0.548096	LYTC, YTGP, DACA, TUAF, TUAB	78	111	2209	1.2757	1	0.992203	99.9959
GOTERM_BP_FAT	GO:0016051~carbohydrate biosynthetic process	4	2.8777	0.616127	YTGP, DACA, TUAF, TUAB	78	90	2209	1.25869	1	0.99663	99.9995
Annotation Cluster 10	Enrichment Score: 0.6841870744316347
Category	Term	Count	%	PValue	Genes	List Total	Pop Hits	Pop Total	Fold Enrichment	Bonferroni	Benjamini	FDR
GOTERM_MF_FAT	GO:0046914~transition metal ion binding	14	10.0719	0.120524	ALBE, ALBF, ALBA, CYPX, ADCC, YCNK, YCNJ, ADCA, YCIC, YXKI, YYDH, YYDG, YVGM, YFJO	62	322	2127	1.49158	1	0.723154	77.1057
GOTERM_MF_FAT	GO:0046872~metal ion binding	18	12.9496	0.15071	ALBE, ALST, ALBF, ALBA, CYPX, ADCC, YCNK, YCNJ, ADCA, YCIC, YKOQ, YXKI, CHEY, YYDH, YVGM, YYDG, RECU, YFJO	62	461	2127	1.33951	1	0.753448	84.6676
GOTERM_MF_FAT	GO:0008270~zinc ion binding	7	5.03597	0.161052	ALBE, ALBF, YCIC, YXKI, YYDH, ADCC, ADCA	62	129	2127	1.86159	1	0.754596	86.6791
GOTERM_MF_FAT	GO:0043169~cation binding	18	12.9496	0.193068	ALBE, ALST, ALBF, ALBA, CYPX, ADCC, YCNK, YCNJ, ADCA, YCIC, YKOQ, YXKI, CHEY, YYDH, YVGM, YYDG, RECU, YFJO	62	479	2127	1.28918	1	0.799886	91.4778
GOTERM_MF_FAT	GO:0043167~ion binding	18	12.9496	0.193068	ALBE, ALST, ALBF, ALBA, CYPX, ADCC, YCNK, YCNJ, ADCA, YCIC, YKOQ, YXKI, CHEY, YYDH, YVGM, YYDG, RECU, YFJO	62	479	2127	1.28918	1	0.799886	91.4778
SP_PIR_KEYWORDS	metal-binding	12	8.63309	0.719907	ALBF, ALBA, YKOQ, YXKI, CHEY, CYPX, YYDH, YYDG, RECU, YCNK, YCNJ, YFJO	139	368	4058	0.951986	1	0.981498	100
Annotation Cluster 11	Enrichment Score: 0.6777835370195973
Category	Term	Count	%	PValue	Genes	List Total	Pop Hits	Pop Total	Fold Enrichment	Bonferroni	Benjamini	FDR
GOTERM_MF_FAT	GO:0003700~transcription factor activity	10	7.19424	0.0838484	YHGD, YTRA, NUSA, YVMB, YOBS, YVNA, GLTC, YWBI, YCNK, YDGJ	62	188	2127	1.82481	0.999973	0.73115	63.4059
GOTERM_MF_FAT	GO:0030528~transcription regulator activity	11	7.91367	0.117897	YHGD, YTRA, NUSA, YVMB, YOBS, CHEY, YVNA, GLTC, YWBI, YCNK, YDGJ	62	231	2127	1.63364	1	0.745515	76.3083
GOTERM_BP_FAT	GO:0045449~regulation of transcription	16	11.5108	0.141453	YHGD, YTRA, NUSA, YOBS, CYMR, YWBI, YCNK, YWTF, SINR, YVMB, CHEY, GLTC, YVNA, RESE, PYRR, YDGJ	78	322	2209	1.40723	1	0.752921	85.6499
SP_PIR_KEYWORDS	repressor	7	5.03597	0.200973	YHGD, YTRA, SINR, YOBS, GLTC, CYMR, YCNK	139	116	4058	1.76172	1	0.745837	92.2671
SP_PIR_KEYWORDS	transcription regulation	14	10.0719	0.210899	YHGD, YTRA, NUSA, YOBS, CYMR, YWBI, YCNK, YWTF, SINR, YVMB, GLTC, YVNA, PYRR, YDGJ	139	298	4058	1.37154	1	0.746855	93.2949
UP_SEQ_FEATURE	DNA-binding region:H-T-H motif	11	7.91367	0.211113	YHGD, YTRA, SINR, YVMB, YOBS, YVNA, GLTC, CYMR, YWBI, YCNK, YDGJ	139	217	4013	1.46348	1	0.999959	95.0354
GOTERM_BP_FAT	GO:0006350~transcription	14	10.0719	0.219739	YHGD, YTRA, NUSA, YOBS, CYMR, YWBI, YCNK, YWTF, SINR, YVMB, GLTC, YVNA, PYRR, YDGJ	78	295	2209	1.34402	1	0.877487	95.7511
SP_PIR_KEYWORDS	Transcription	14	10.0719	0.224687	YHGD, YTRA, NUSA, YOBS, CYMR, YWBI, YCNK, YWTF, SINR, YVMB, GLTC, YVNA, PYRR, YDGJ	139	302	4058	1.35338	1	0.754815	94.5164
GOTERM_MF_FAT	GO:0003677~DNA binding	15	10.7914	0.232273	YHGD, YTRA, NUSA, YOBS, CYMR, YWBI, YCNK, YOEC, SSBB, SINR, YVMB, GLTC, YVNA, RECU, YDGJ	62	396	2127	1.29949	1	0.828324	95.1888
GOTERM_BP_FAT	GO:0006355~regulation of transcription, DNA-dependent	12	8.63309	0.248538	YHGD, YTRA, NUSA, YVMB, YOBS, CHEY, YVNA, GLTC, RESE, YWBI, YCNK, YDGJ	78	250	2209	1.35938	1	0.90253	97.3675
GOTERM_BP_FAT	GO:0051252~regulation of RNA metabolic process	12	8.63309	0.248538	YHGD, YTRA, NUSA, YVMB, YOBS, CHEY, YVNA, GLTC, RESE, YWBI, YCNK, YDGJ	78	250	2209	1.35938	1	0.90253	97.3675
INTERPRO	IPR011991:Winged helix repressor DNA-binding	6	4.31655	0.317962	YTRA, YVMB, YVNA, GLTC, YWBI, YDGJ	105	111	3089	1.59022	1	0.999985	99.0784
SP_PIR_KEYWORDS	dna-binding	14	10.0719	0.322327	YHGD, YTRA, YOBS, CYMR, YWBI, YCNK, YOEC, SSBB, SINR, YVMB, GLTC, YVNA, RECU, YDGJ	139	328	4058	1.2461	1	0.859475	98.8193
COG_ONTOLOGY	Transcription	7	5.03597	0.357067	YHGD, YTRA, YVMB, YOBS, GLTC, YWBI, YDGJ	43	99	855	1.40592	0.998674	0.963588	95.3628
Annotation Cluster 12	Enrichment Score: 0.6651457216484975
Category	Term	Count	%	PValue	Genes	List Total	Pop Hits	Pop Total	Fold Enrichment	Bonferroni	Benjamini	FDR
GOTERM_MF_FAT	GO:0015171~amino acid transmembrane transporter activity	4	2.8777	0.057083	ALST, BRAB, METQ, YDGF	62	31	2127	4.42664	0.999135	0.691348	49.0701
GOTERM_MF_FAT	GO:0005275~amine transmembrane transporter activity	4	2.8777	0.057083	ALST, BRAB, METQ, YDGF	62	31	2127	4.42664	0.999135	0.691348	49.0701
SP_PIR_KEYWORDS	amino-acid transport	5	3.59712	0.158617	ALST, BRAB, METQ, YDGF, METN	139	62	4058	2.35437	1	0.692253	86.0598
GOTERM_BP_FAT	GO:0006865~amino acid transport	4	2.8777	0.406599	ALST, BRAB, METQ, YDGF	78	66	2209	1.71639	1	0.975368	99.8697
GOTERM_BP_FAT	GO:0015837~amine transport	4	2.8777	0.406599	ALST, BRAB, METQ, YDGF	78	66	2209	1.71639	1	0.975368	99.8697
GOTERM_BP_FAT	GO:0015849~organic acid transport	4	2.8777	0.508326	ALST, BRAB, METQ, YDGF	78	77	2209	1.4712	1	0.989885	99.9881
GOTERM_BP_FAT	GO:0046942~carboxylic acid transport	4	2.8777	0.508326	ALST, BRAB, METQ, YDGF	78	77	2209	1.4712	1	0.989885	99.9881
Annotation Cluster 13	Enrichment Score: 0.6291285412663637
Category	Term	Count	%	PValue	Genes	List Total	Pop Hits	Pop Total	Fold Enrichment	Bonferroni	Benjamini	FDR
UP_SEQ_FEATURE	domain:HTH marR-type	3	2.15827	0.198945	YVMB, YVNA, YDGJ	139	24	4013	3.60881	1	0.999993	93.9735
INTERPRO	IPR000835:Bacterial regulatory protein, MarR	3	2.15827	0.204944	YVMB, YVNA, YDGJ	105	25	3089	3.53029	1	0.999954	93.973
SMART	SM00347:HTH_MARR	3	2.15827	0.234824	YVMB, YVNA, YDGJ	22	25	568	3.09818	0.995266	0.995266	86.9588
INTERPRO	IPR011991:Winged helix repressor DNA-binding	6	4.31655	0.317962	YTRA, YVMB, YVNA, GLTC, YWBI, YDGJ	105	111	3089	1.59022	1	0.999985	99.0784
Annotation Cluster 14	Enrichment Score: 0.541101463952406
Category	Term	Count	%	PValue	Genes	List Total	Pop Hits	Pop Total	Fold Enrichment	Bonferroni	Benjamini	FDR
GOTERM_MF_FAT	GO:0004222~metalloendopeptidase activity	3	2.15827	0.101277	ALBE, ALBF, YXKI	62	19	2127	5.41681	0.999997	0.722343	70.6468
GOTERM_MF_FAT	GO:0008270~zinc ion binding	7	5.03597	0.161052	ALBE, ALBF, YCIC, YXKI, YYDH, ADCC, ADCA	62	129	2127	1.86159	1	0.754596	86.6791
GOTERM_MF_FAT	GO:0008237~metallopeptidase activity	4	2.8777	0.200142	ALBE, ALBF, YXKI, YYDH	62	54	2127	2.54122	1	0.793279	92.2971
SP_PIR_KEYWORDS	metalloprotease	3	2.15827	0.284516	ALBF, YXKI, YYDH	139	31	4058	2.82525	1	0.828862	97.8064
GOTERM_MF_FAT	GO:0070011~peptidase activity, acting on L-amino acid peptides	5	3.59712	0.308555	ALBE, ALBF, YXKI, DACA, YYDH	62	98	2127	1.75033	1	0.902738	98.5528
GOTERM_MF_FAT	GO:0004175~endopeptidase activity	3	2.15827	0.330055	ALBE, ALBF, YXKI	62	41	2127	2.51023	1	0.887508	98.993
SP_PIR_KEYWORDS	zinc	6	4.31655	0.407882	ALBF, YCIC, YXKI, YYDH, ADCC, ADCA	139	123	4058	1.42411	1	0.912103	99.7468
GOTERM_MF_FAT	GO:0008233~peptidase activity	5	3.59712	0.415213	ALBE, ALBF, YXKI, DACA, YYDH	62	114	2127	1.50467	1	0.939139	99.7885
GOTERM_BP_FAT	GO:0006508~proteolysis	5	3.59712	0.416728	ALBE, ALBF, YXKI, DACA, YYDH	78	94	2209	1.50641	1	0.975432	99.8954
SP_PIR_KEYWORDS	Protease	4	2.8777	0.581415	ALBF, YXKI, DACA, YYDH	139	88	4058	1.32701	1	0.944219	99.9952
Annotation Cluster 15	Enrichment Score: 0.41755635436895994
Category	Term	Count	%	PValue	Genes	List Total	Pop Hits	Pop Total	Fold Enrichment	Bonferroni	Benjamini	FDR
GOTERM_BP_FAT	GO:0006811~ion transport	8	5.7554	0.145778	ALST, YBAR, PSTS, YVGM, YVGL, ADCC, YCNJ, ADCA	78	126	2209	1.79813	1	0.750067	86.5433
GOTERM_BP_FAT	GO:0000041~transition metal ion transport	3	2.15827	0.359363	ADCC, YCNJ, ADCA	78	36	2209	2.36004	1	0.961821	99.6546
SP_PIR_KEYWORDS	ion transport	4	2.8777	0.48156	ALST, ADCC, YCNJ, ADCA	139	76	4058	1.53654	1	0.927757	99.9444
GOTERM_BP_FAT	GO:0030001~metal ion transport	4	2.8777	0.490433	ALST, ADCC, YCNJ, ADCA	78	75	2209	1.51043	1	0.988831	99.9813
GOTERM_BP_FAT	GO:0006812~cation transport	4	2.8777	0.660334	ALST, ADCC, YCNJ, ADCA	78	96	2209	1.18002	1	0.998072	99.9999
Annotation Cluster 16	Enrichment Score: 0.31912259622077926
Category	Term	Count	%	PValue	Genes	List Total	Pop Hits	Pop Total	Fold Enrichment	Bonferroni	Benjamini	FDR
KEGG_PATHWAY	bsu02020:Two-component system	7	5.03597	0.116364	LIAH, CHEY, CHEW, NARJ, PSTS, RESE, CHEA	37	105	1110	2	0.904678	0.444354	60.4315
SP_PIR_KEYWORDS	two-component regulatory system	3	2.15827	0.709971	CHEY, RESE, CHEA	139	72	4058	1.21643	1	0.98147	99.9999
GOTERM_BP_FAT	GO:0000160~two-component signal transduction system (phosphorelay)	3	2.15827	0.77796	CHEY, RESE, CHEA	78	80	2209	1.06202	1	0.999794	100
SP_PIR_KEYWORDS	phosphoprotein	6	4.31655	0.823176	SSBB, CHEY, TUAD, YPOC, RESE, CHEA	139	201	4058	0.87147	1	0.993425	100
Annotation Cluster 17	Enrichment Score: 0.3038955752134378
Category	Term	Count	%	PValue	Genes	List Total	Pop Hits	Pop Total	Fold Enrichment	Bonferroni	Benjamini	FDR
GOTERM_MF_FAT	GO:0051539~4 iron, 4 sulfur cluster binding	3	2.15827	0.308642	ALBA, YYDG, YFJO	62	39	2127	2.63896	1	0.890802	98.5549
SP_PIR_KEYWORDS	4fe-4s	3	2.15827	0.409187	ALBA, YYDG, YFJO	139	41	4058	2.13616	1	0.904431	99.7531
SP_PIR_KEYWORDS	s-adenosyl-l-methionine	3	2.15827	0.409187	ALBA, YYDG, YFJO	139	41	4058	2.13616	1	0.904431	99.7531
GOTERM_MF_FAT	GO:0051540~metal cluster binding	3	2.15827	0.501149	ALBA, YYDG, YFJO	62	58	2127	1.77447	1	0.969107	99.9659
GOTERM_MF_FAT	GO:0051536~iron-sulfur cluster binding	3	2.15827	0.501149	ALBA, YYDG, YFJO	62	58	2127	1.77447	1	0.969107	99.9659
SP_PIR_KEYWORDS	iron-sulfur	3	2.15827	0.53315	ALBA, YYDG, YFJO	139	52	4058	1.68428	1	0.931276	99.9832
GOTERM_MF_FAT	GO:0005506~iron ion binding	4	2.8777	0.701868	ALBA, CYPX, YYDG, YFJO	62	124	2127	1.10666	1	0.989309	99.9999
SP_PIR_KEYWORDS	iron	4	2.8777	0.762952	ALBA, CYPX, YYDG, YFJO	139	116	4058	1.0067	1	0.987652	100
Annotation Cluster 18	Enrichment Score: 0.29368627854796475
Category	Term	Count	%	PValue	Genes	List Total	Pop Hits	Pop Total	Fold Enrichment	Bonferroni	Benjamini	FDR
COG_ONTOLOGY	Cell envelope biogenesis, outer membrane	5	3.59712	0.339672	YKVT, LYTC, TUAD, DACA, TUAC	43	60	855	1.65698	0.998021	0.998021	94.417
GOTERM_CC_FAT	GO:0030312~external encapsulating structure	5	3.59712	0.583982	YKVT, LYTC, DACA, YVGL, YCNJ	61	88	1310	1.22019	1	0.940749	99.9392
GOTERM_CC_FAT	GO:0005618~cell wall	4	2.8777	0.662953	YKVT, LYTC, DACA, YCNJ	61	73	1310	1.17673	1	0.957312	99.9897
Annotation Cluster 19	Enrichment Score: 0.26853067628105115
Category	Term	Count	%	PValue	Genes	List Total	Pop Hits	Pop Total	Fold Enrichment	Bonferroni	Benjamini	FDR
SP_PIR_KEYWORDS	palmitate	4	2.8777	0.532958	PSTS, METN, YVGL, ADCA	139	82	4058	1.42411	1	0.936698	99.9831
UP_SEQ_FEATURE	lipid moiety-binding region:N-palmitoyl cysteine	4	2.8777	0.540622	PSTS, METN, YVGL, ADCA	139	82	4013	1.40832	1	1	99.9947
UP_SEQ_FEATURE	lipid moiety-binding region:S-diacylglycerol cysteine	4	2.8777	0.540622	PSTS, METN, YVGL, ADCA	139	82	4013	1.40832	1	1	99.9947
SP_PIR_KEYWORDS	lipoprotein	4	2.8777	0.541249	PSTS, METN, YVGL, ADCA	139	83	4058	1.40695	1	0.929954	99.9862
Annotation Cluster 20	Enrichment Score: 0.05405250056524308
Category	Term	Count	%	PValue	Genes	List Total	Pop Hits	Pop Total	Fold Enrichment	Bonferroni	Benjamini	FDR
GOTERM_BP_FAT	GO:0051188~cofactor biosynthetic process	3	2.15827	0.789713	YLXH, HEMX, FOLD	78	82	2209	1.03612	1	0.999811	100
GOTERM_BP_FAT	GO:0018130~heterocycle biosynthetic process	3	2.15827	0.853687	YLXH, HEMX, FOLD	78	95	2209	0.894332	1	0.999967	100
GOTERM_BP_FAT	GO:0051186~cofactor metabolic process	3	2.15827	0.913469	YLXH, HEMX, FOLD	78	113	2209	0.751872	1	0.999997	100
GOTERM_BP_FAT	GO:0044271~nitrogen compound biosynthetic process	5	3.59712	0.987026	GLTC, BACA, YLXH, HEMX, FOLD	78	263	2209	0.538413	1	1	100
Annotation Cluster 21	Enrichment Score: 0.0504811346424061
Category	Term	Count	%	PValue	Genes	List Total	Pop Hits	Pop Total	Fold Enrichment	Bonferroni	Benjamini	FDR
GOTERM_MF_FAT	GO:0050662~coenzyme binding	3	2.15827	0.834523	TUAD, YITY, YDBM	62	110	2127	0.93563	1	0.998558	100
SP_PIR_KEYWORDS	oxidoreductase	8	5.7554	0.867793	TUAD, YITY, CYPX, NARJ, YWFH, FOLD, YFMT, YDBM	139	287	4058	0.813777	1	0.996736	100
GOTERM_MF_FAT	GO:0048037~cofactor binding	3	2.15827	0.974321	TUAD, YITY, YDBM	62	184	2127	0.559344	1	0.999998	100
Annotation Cluster 22	Enrichment Score: 0.012522636880734316
Category	Term	Count	%	PValue	Genes	List Total	Pop Hits	Pop Total	Fold Enrichment	Bonferroni	Benjamini	FDR
GOTERM_BP_FAT	GO:0008652~cellular amino acid biosynthetic process	3	2.15827	0.949949	GLTC, BACA, FOLD	78	131	2209	0.648561	1	1	100
GOTERM_BP_FAT	GO:0009309~amine biosynthetic process	3	2.15827	0.957158	GLTC, BACA, FOLD	78	136	2209	0.624717	1	1	100
GOTERM_BP_FAT	GO:0046394~carboxylic acid biosynthetic process	3	2.15827	0.978729	GLTC, BACA, FOLD	78	158	2209	0.537731	1	1	100
GOTERM_BP_FAT	GO:0016053~organic acid biosynthetic process	3	2.15827	0.985625	GLTC, BACA, FOLD	78	170	2209	0.499774	1	1	100
GOTERM_BP_FAT	GO:0044271~nitrogen compound biosynthetic process	5	3.59712	0.987026	GLTC, BACA, YLXH, HEMX, FOLD	78	263	2209	0.538413	1	1	100

## Sheet: Cellulose_Glucose_Up_DEG
Annotation Cluster 1	Enrichment Score: 1.4407353138350016
Category	Term	Count	%	PValue	Genes	List Total	Pop Hits	Pop Total	Fold Enrichment	Bonferroni	Benjamini	FDR
KEGG_PATHWAY	bsu00650:Butanoate metabolism	6	2.8436	0.00287916	DHAS, YJMD, YXJF, YHAR, YNGF, YNGG	33	36	1110	5.60606	0.114054	0.114054	2.63321
KEGG_PATHWAY	bsu00903:Limonene and pinene degradation	4	1.89573	0.00783086	DHAS, YJIB, YHAR, YNGF	33	15	1110	8.9697	0.281213	0.152187	7.01758
KEGG_PATHWAY	bsu00280:Valine, leucine and isoleucine degradation	5	2.36967	0.00921192	DHAS, YHAR, YNGE, YNGF, YNGG	33	30	1110	5.60606	0.322058	0.121522	8.20857
KEGG_PATHWAY	bsu00640:Propanoate metabolism	4	1.89573	0.0520984	DHAS, YHAR, YNGE, YNGF	33	30	1110	4.48485	0.894304	0.429817	39.0541
KEGG_PATHWAY	bsu00410:beta-Alanine metabolism	3	1.4218	0.0590542	DHAS, YHAR, YNGF	33	14	1110	7.20779	0.922427	0.400288	43.0701
KEGG_PATHWAY	bsu00310:Lysine degradation	3	1.4218	0.0836662	DHAS, YHAR, YNGF	33	17	1110	5.93583	0.974517	0.407999	55.4541
KEGG_PATHWAY	bsu00071:Fatty acid metabolism	3	1.4218	0.101535	DHAS, YHAR, YNGF	33	19	1110	5.311	0.988856	0.429991	62.8759
KEGG_PATHWAY	bsu00380:Tryptophan metabolism	3	1.4218	0.11084	DHAS, YHAR, YNGF	33	20	1110	5.04545	0.992803	0.42203	66.2861
COG_ONTOLOGY	Lipid metabolism	4	1.89573	0.179482	YNGJ, YHAR, YNGE, YNGF	56	23	855	2.65528	0.95779	0.79455	75.4579
Annotation Cluster 2	Enrichment Score: 1.2336257540844484
Category	Term	Count	%	PValue	Genes	List Total	Pop Hits	Pop Total	Fold Enrichment	Bonferroni	Benjamini	FDR
SP_PIR_KEYWORDS	transmembrane	62	29.3839	0.0257454	YBFG, YITP, YODI, YITM, YFIQ, YQAD, YITO, YBBF, DPPB, YEEG, YYCQ, YMCC, YHAR, YFIG, RSIW, YITZ, YCBP, YBGF, YDCC, YCNL, YFHL, YHCS, YNEN, FADF, YCGO, YXJC, YVAD, YVAE, YXJJ, YWEA, ARAQ, YUAF, YUAG, SPSG, YRKQ, YWTG, YTEP, YWBA, GLNT, YTEJ, YKNW, YECA, YMAC, YQFA, YQFB, YETF, YUKC, XHLA, YVDB, YHAL, YTKC, YESL, YESM, IOLF, YVLA, YESS, YWCE, YDAS, YTRI, YQEZ, LPLC, LPLB	211	941	4058	1.26716	0.935344	0.745724	25.3349
UP_SEQ_FEATURE	transmembrane region	62	29.3839	0.0267205	YBFG, YITP, YODI, YITM, YFIQ, YQAD, YITO, YBBF, DPPB, YEEG, YYCQ, YMCC, YHAR, YFIG, RSIW, YITZ, YCBP, YBGF, YDCC, YCNL, YFHL, YHCS, YNEN, FADF, YCGO, YXJC, YVAD, YVAE, YXJJ, YWEA, ARAQ, YUAF, YUAG, SPSG, YRKQ, YWTG, YTEP, YWBA, GLNT, YTEJ, YKNW, YECA, YMAC, YQFA, YQFB, YETF, YUKC, XHLA, YVDB, YHAL, YTKC, YESL, YESM, IOLF, YVLA, YESS, YWCE, YDAS, YTRI, YQEZ, LPLC, LPLB	210	937	4013	1.26445	0.999869	0.98854	30.7316
SP_PIR_KEYWORDS	membrane	70	33.1754	0.0277326	YBFG, YITP, YTCQ, YODI, YITM, YFIQ, YQAD, YITO, YBBD, YBBF, DPPB, YYCQ, YEEG, YMCC, YHAR, YFIG, RSIW, YITZ, YCBP, MDXE, YBGF, YCNL, YDCC, YFHL, YHCS, YNEN, FADF, RBSA, YCGO, YXJC, YVAD, YVAE, YXJJ, MSME, ARAQ, YWEA, YUAF, YUAG, SPSG, YRKQ, YWTG, YTEP, YWBA, GLNT, YTEJ, YKNW, YECA, YMAC, DPPD, DPPE, YQFA, YQFB, YETF, YUKC, XHLA, YVDB, DACB, YHAL, YTKC, YESL, YESM, IOLF, YVLA, YESS, YWCE, YDAS, YTR…	211	1089	4058	1.23623	0.94782	0.626319	27.0232
GOTERM_CC_FAT	GO:0031224~intrinsic to membrane	63	29.8578	0.0285169	YBFG, YITP, YTCQ, YODI, YITM, YFIQ, YQAD, YITO, YBBD, YBBF, DPPB, YEEG, YYCQ, YMCC, YHAR, YFIG, RSIW, YITZ, YCBP, MDXE, YBGF, YCNL, YDCC, YFHL, YHCS, FADF, YCGO, YXJC, YVAD, YVAE, YXJJ, YWEA, ARAQ, YUAF, YUAG, SPSG, YRKQ, YWTG, YTEP, YWBA, GLNT, YKNW, YECA, YMAC, DPPE, YQFA, YQFB, YETF, XHLA, YVDB, YHAL, YTKC, YESL, YESM, IOLF, YVLA, YESS, YWCE, YDAS, YTRI, YQEZ, LPLC, LPLB	75	969	1310	1.1356	0.29332	0.29332	16.9839
GOTERM_CC_FAT	GO:0016021~integral to membrane	59	27.9621	0.0409854	YBFG, YITP, YODI, YITM, YFIQ, YQAD, YITO, YBBF, DPPB, YEEG, YYCQ, YMCC, YHAR, YFIG, RSIW, YITZ, YCBP, YBGF, YDCC, YCNL, YFHL, YHCS, FADF, YCGO, YXJC, YVAD, YVAE, YXJJ, YWEA, ARAQ, YUAF, YUAG, SPSG, YRKQ, YWTG, YTEP, YWBA, GLNT, YKNW, YECA, YMAC, YQFA, YQFB, YETF, XHLA, YVDB, YHAL, YTKC, YESL, YESM, IOLF, YVLA, YESS, YWCE, YDAS, YTRI, YQEZ, LPLC, LPLB	75	901	1310	1.14377	0.394795	0.22205	23.6042
SP_PIR_KEYWORDS	cell membrane	60	28.436	0.186053	YBFG, YTCQ, YFIQ, YITO, YBBD, YBBF, DPPB, YEEG, YYCQ, YMCC, YHAR, YFIG, YITZ, YCBP, MDXE, YBGF, YDCC, YCNL, YFHL, YNEN, FADF, RBSA, YCGO, YXJC, YVAD, YVAE, MSME, ARAQ, YUAF, SPSG, YRKQ, YWTG, YTEP, YWBA, GLNT, YTEJ, YKNW, YECA, YMAC, DPPD, DPPE, YQFA, YQFB, YETF, YUKC, XHLA, YVDB, YHAL, YTKC, YESL, YESM, IOLF, YVLA, YESS, YWCE, YDAS, YTRI, YQEZ, LPLC, LPLB	211	1025	4058	1.12579	1	0.954402	90.0329
GOTERM_CC_FAT	GO:0005886~plasma membrane	56	26.5403	0.558107	YBFG, YTCQ, YFIQ, YITO, YBBD, YBBF, DPPB, YEEG, YYCQ, YMCC, YHAR, YFIG, YITZ, YCBP, MDXE, YBGF, YDCC, YCNL, YFHL, FADF, RBSA, YCGO, YXJC, YVAD, YVAE, ARAQ, YUAF, SPSG, YRKQ, YWTG, YTEP, YWBA, GLNT, YKNW, YECA, YMAC, DPPD, DPPE, YQFA, YQFB, YETF, XHLA, YVDB, DACB, YHAL, YTKC, YESL, YESM, IOLF, YVLA, YESS, YWCE, YTRI, YQEZ, LPLC, LPLB	75	973	1310	1.00528	0.999945	0.96187	99.4775
Annotation Cluster 3	Enrichment Score: 1.2332479352353043
Category	Term	Count	%	PValue	Genes	List Total	Pop Hits	Pop Total	Fold Enrichment	Bonferroni	Benjamini	FDR
GOTERM_BP_FAT	GO:0008643~carbohydrate transport	7	3.31754	0.0178003	YTEP, ARAQ, YWBA, SPSB, RBSA, YBBF, MDXE	78	61	2209	3.24989	0.92195	0.720626	19.1395
GOTERM_MF_FAT	GO:0051119~sugar transmembrane transporter activity	4	1.89573	0.104799	YWBA, RBSA, YBBF, MDXE	75	33	2127	3.43758	1	0.996055	73.3407
SP_PIR_KEYWORDS	sugar transport	6	2.8436	0.107021	YTEP, ARAQ, YWBA, RBSA, YBBF, MDXE	211	49	4058	2.35497	0.999993	0.907175	71.8577
Annotation Cluster 4	Enrichment Score: 1.0179608266607123
Category	Term	Count	%	PValue	Genes	List Total	Pop Hits	Pop Total	Fold Enrichment	Bonferroni	Benjamini	FDR
INTERPRO	IPR004104:Oxidoreductase, C-terminal	3	1.4218	0.0335169	YISS, YVAA, YFII	134	7	3089	9.87953	0.999701	0.982697	35.5611
INTERPRO	IPR000683:Oxidoreductase, N-terminal	3	1.4218	0.0434468	YISS, YVAA, YFII	134	8	3089	8.64459	0.999974	0.970516	43.5929
GOTERM_MF_FAT	GO:0009055~electron carrier activity	6	2.8436	0.137231	YISS, YNGJ, YJIB, YJGC, YVAA, YFII	75	79	2127	2.15392	1	0.996055	82.8416
INTERPRO	IPR016040:NAD(P)-binding domain	6	2.8436	0.424115	YISS, YFNG, YVAA, YFII, YHDF, SPSJ	134	99	3089	1.39711	1	0.999998	99.9186
Annotation Cluster 5	Enrichment Score: 0.7412696378072804
Category	Term	Count	%	PValue	Genes	List Total	Pop Hits	Pop Total	Fold Enrichment	Bonferroni	Benjamini	FDR
GOTERM_BP_FAT	GO:0016998~cell wall macromolecule catabolic process	3	1.4218	0.116453	YDHD, XKDP, XLYA	78	17	2209	4.99774	1	0.987665	76.8802
INTERPRO	IPR018392:Peptidoglycan-binding lysin domain	3	1.4218	0.149156	YDHD, XKDP, XLYA	134	16	3089	4.32229	1	0.99835	87.5337
SMART	SM00257:LysM	3	1.4218	0.158177	YDHD, XKDP, XLYA	25	17	568	4.00941	0.980942	0.980942	74.4568
INTERPRO	IPR002482:Peptidoglycan-binding Lysin subgroup	3	1.4218	0.164499	YDHD, XKDP, XLYA	134	17	3089	4.06804	1	0.997781	90.1402
GOTERM_BP_FAT	GO:0044036~cell wall macromolecule metabolic process	4	1.89573	0.435065	YDHD, DACB, XKDP, XLYA	78	69	2209	1.64177	1	0.985987	99.8834
Annotation Cluster 6	Enrichment Score: 0.7165382063231611
Category	Term	Count	%	PValue	Genes	List Total	Pop Hits	Pop Total	Fold Enrichment	Bonferroni	Benjamini	FDR
GOTERM_BP_FAT	GO:0015833~peptide transport	4	1.89573	0.016441	DPPD, DPPB, DPPE, YKFD	78	16	2209	7.08013	0.905014	0.905014	17.8059
KEGG_PATHWAY	bsu02010:ABC transporters	8	3.79147	0.0679585	DPPD, MSME, DPPB, DPPE, ARAQ, YKFD, RBSA, MDXE	33	129	1110	2.08598	0.947967	0.388992	47.8657
SP_PIR_KEYWORDS	peptide transport	3	1.4218	0.143031	DPPD, DPPB, DPPE	211	13	4058	4.43821	1	0.932874	82.253
GOTERM_BP_FAT	GO:0045184~establishment of protein localization	3	1.4218	0.481602	DPPD, DPPB, DPPE	78	46	2209	1.84699	1	0.990579	99.9578
GOTERM_BP_FAT	GO:0015031~protein transport	3	1.4218	0.481602	DPPD, DPPB, DPPE	78	46	2209	1.84699	1	0.990579	99.9578
GOTERM_BP_FAT	GO:0008104~protein localization	3	1.4218	0.504367	DPPD, DPPB, DPPE	78	48	2209	1.77003	1	0.991316	99.9752
SP_PIR_KEYWORDS	protein transport	3	1.4218	0.515831	DPPD, DPPB, DPPE	211	33	4058	1.74838	1	0.991434	99.9704
Annotation Cluster 7	Enrichment Score: 0.5598378588890355
Category	Term	Count	%	PValue	Genes	List Total	Pop Hits	Pop Total	Fold Enrichment	Bonferroni	Benjamini	FDR
GOTERM_MF_FAT	GO:0005509~calcium ion binding	3	1.4218	0.139676	YHCR, YESX, YESW	75	19	2127	4.47789	1	0.989039	83.4135
SP_PIR_KEYWORDS	calcium	3	1.4218	0.277358	YHCR, YESX, YESW	211	20	4058	2.88483	1	0.966986	97.3712
UP_SEQ_FEATURE	region of interest:Substrate binding	4	1.89573	0.539913	YHCR, YESX, YESW, YESZ	210	54	4013	1.41552	1	1	99.9973
Annotation Cluster 8	Enrichment Score: 0.5474888934748173
Category	Term	Count	%	PValue	Genes	List Total	Pop Hits	Pop Total	Fold Enrichment	Bonferroni	Benjamini	FDR
GOTERM_BP_FAT	GO:0006026~aminoglycan catabolic process	3	1.4218	0.0939682	YDHD, CWLH, XLYA	78	15	2209	5.6641	0.999999	0.990636	68.8773
GOTERM_BP_FAT	GO:0000272~polysaccharide catabolic process	3	1.4218	0.228876	YDHD, CWLH, XLYA	78	26	2209	3.26775	1	0.994869	95.3776
GOTERM_BP_FAT	GO:0006022~aminoglycan metabolic process	4	1.89573	0.271082	YDHD, CWLH, DACB, XLYA	78	52	2209	2.1785	1	0.993186	97.6247
GOTERM_BP_FAT	GO:0005976~polysaccharide metabolic process	6	2.8436	0.344244	YDHD, SPSB, CWLH, SPSF, DACB, XLYA	78	111	2209	1.53084	1	0.981586	99.3202
GOTERM_BP_FAT	GO:0009057~macromolecule catabolic process	3	1.4218	0.346518	YDHD, CWLH, XLYA	78	35	2209	2.42747	1	0.977081	99.3476
GOTERM_BP_FAT	GO:0016052~carbohydrate catabolic process	3	1.4218	0.746092	YDHD, CWLH, XLYA	78	75	2209	1.13282	1	0.999585	100
Annotation Cluster 9	Enrichment Score: 0.5165065719003764
Category	Term	Count	%	PValue	Genes	List Total	Pop Hits	Pop Total	Fold Enrichment	Bonferroni	Benjamini	FDR
GOTERM_MF_FAT	GO:0005275~amine transmembrane transporter activity	4	1.89573	0.0906363	YBGF, GLNT, YECA, YCGO	75	31	2127	3.65935	0.999999	0.999196	67.8443
GOTERM_MF_FAT	GO:0015171~amino acid transmembrane transporter activity	4	1.89573	0.0906363	YBGF, GLNT, YECA, YCGO	75	31	2127	3.65935	0.999999	0.999196	67.8443
GOTERM_BP_FAT	GO:0046942~carboxylic acid transport	5	2.36967	0.279691	YBGF, YXJC, GLNT, YECA, YCGO	78	77	2209	1.83899	1	0.990521	97.9361
GOTERM_BP_FAT	GO:0015849~organic acid transport	5	2.36967	0.279691	YBGF, YXJC, GLNT, YECA, YCGO	78	77	2209	1.83899	1	0.990521	97.9361
GOTERM_BP_FAT	GO:0006865~amino acid transport	4	1.89573	0.406599	YBGF, GLNT, YECA, YCGO	78	66	2209	1.71639	1	0.987212	99.7915
GOTERM_BP_FAT	GO:0015837~amine transport	4	1.89573	0.406599	YBGF, GLNT, YECA, YCGO	78	66	2209	1.71639	1	0.987212	99.7915
GOTERM_BP_FAT	GO:0006811~ion transport	4	1.89573	0.827166	YXJC, GLNT, YVDB, YCGO	78	126	2209	0.899064	1	0.999902	100
SP_PIR_KEYWORDS	amino-acid transport	3	1.4218	0.839579	YBGF, GLNT, YECA	211	62	4058	0.930592	1	0.997532	100
Annotation Cluster 10	Enrichment Score: 0.49800134332298623
Category	Term	Count	%	PValue	Genes	List Total	Pop Hits	Pop Total	Fold Enrichment	Bonferroni	Benjamini	FDR
GOTERM_BP_FAT	GO:0043934~sporulation	12	5.6872	0.219895	DPPD, RACA, YDHD, DPPB, YDCC, DPPE, RSFA, GERM, CWLH, YHAL, DACB, XLYA	78	243	2209	1.39854	1	0.997197	94.6991
GOTERM_BP_FAT	GO:0030435~sporulation resulting in formation of a cellular spore	12	5.6872	0.219895	DPPD, RACA, YDHD, DPPB, YDCC, DPPE, RSFA, GERM, CWLH, YHAL, DACB, XLYA	78	243	2209	1.39854	1	0.997197	94.6991
SP_PIR_KEYWORDS	sporulation	13	6.16114	0.66308	DPPD, RACA, DPPE, YDCC, DACB, YHAL, DPPB, YDHD, RSFA, GERM, CWLH, GERE, XLYA	211	252	4058	0.992139	1	0.993033	99.9995
Annotation Cluster 11	Enrichment Score: 0.42627360426767924
Category	Term	Count	%	PValue	Genes	List Total	Pop Hits	Pop Total	Fold Enrichment	Bonferroni	Benjamini	FDR
GOTERM_MF_FAT	GO:0003700~transcription factor activity	12	5.6872	0.0567853	YVAF, KDGR, YESN, YVKB, YDFF, YESS, FRUR, YWRC, ACOR, SIGW, YBBH, GERE	75	188	2127	1.81021	0.999845	0.999845	50.2483
GOTERM_MF_FAT	GO:0030528~transcription regulator activity	12	5.6872	0.172392	YVAF, KDGR, YESN, YVKB, YDFF, YESS, FRUR, YWRC, ACOR, SIGW, YBBH, GERE	75	231	2127	1.47325	1	0.991177	89.5602
GOTERM_BP_FAT	GO:0006350~transcription	14	6.63507	0.219739	CTSR, YWRC, ACOR, YBBH, YVAF, RSFA, YESN, KDGR, YVKB, YESS, YDFF, FRUR, SIGW, GERE	78	295	2209	1.34402	1	0.99913	94.6866
GOTERM_BP_FAT	GO:0051252~regulation of RNA metabolic process	12	5.6872	0.248538	YVAF, KDGR, YESN, YVKB, YDFF, YESS, FRUR, YWRC, ACOR, SIGW, YBBH, GERE	78	250	2209	1.35938	1	0.993729	96.5945
GOTERM_BP_FAT	GO:0006355~regulation of transcription, DNA-dependent	12	5.6872	0.248538	YVAF, KDGR, YESN, YVKB, YDFF, YESS, FRUR, YWRC, ACOR, SIGW, YBBH, GERE	78	250	2209	1.35938	1	0.993729	96.5945
GOTERM_BP_FAT	GO:0045449~regulation of transcription	14	6.63507	0.326758	CTSR, YWRC, ACOR, YBBH, YVAF, RSFA, YESN, KDGR, YVKB, YESS, YDFF, FRUR, SIGW, GERE	78	322	2209	1.23133	1	0.981921	99.072
UP_SEQ_FEATURE	DNA-binding region:H-T-H motif	13	6.16114	0.458438	RACA, YWRC, ACOR, YBBH, YVAF, YESN, KDGR, YVKB, YESS, YDFF, FRUR, SIGW, GERE	210	217	4013	1.14481	1	1	99.9755
SP_PIR_KEYWORDS	repressor	7	3.31754	0.561364	YVAF, RSFA, KDGR, YVKB, YDFF, FRUR, CTSR	211	116	4058	1.16057	1	0.991829	99.9902
GOTERM_MF_FAT	GO:0003677~DNA binding	14	6.63507	0.641375	RACA, YWRC, ACOR, YBBH, YVAF, RSFA, YESN, KDGR, YVKB, YESS, YDFF, FRUR, SIGW, GERE	75	396	2127	1.00263	1	0.999933	99.9995
SP_PIR_KEYWORDS	transcription regulation	14	6.63507	0.782573	CTSR, YWRC, ACOR, YBBH, YVAF, RSFA, YESN, KDGR, YVKB, YESS, YDFF, FRUR, SIGW, GERE	211	298	4058	0.903527	1	0.997352	100
COG_ONTOLOGY	Transcription	6	2.8436	0.787288	YVAF, KDGR, YVKB, YWRC, RSIW, YBBH	56	99	855	0.925325	1	0.992938	99.9983
SP_PIR_KEYWORDS	Transcription	14	6.63507	0.798208	CTSR, YWRC, ACOR, YBBH, YVAF, RSFA, YESN, KDGR, YVKB, YESS, YDFF, FRUR, SIGW, GERE	211	302	4058	0.89156	1	0.996957	100
SP_PIR_KEYWORDS	dna-binding	15	7.109	0.815377	RACA, CTSR, YWRC, ACOR, YBBH, YVAF, RSFA, YESN, KDGR, YVKB, YESS, YDFF, FRUR, SIGW, GERE	211	328	4058	0.879523	1	0.997296	100
Annotation Cluster 12	Enrichment Score: 0.3977515337356789
Category	Term	Count	%	PValue	Genes	List Total	Pop Hits	Pop Total	Fold Enrichment	Bonferroni	Benjamini	FDR
SP_PIR_KEYWORDS	Secreted	7	3.31754	0.258013	YESX, XKDG, YESW, CWLH, YWSB, XLYA, YFKN	211	83	4058	1.622	1	0.969242	96.4659
GOTERM_BP_FAT	GO:0006022~aminoglycan metabolic process	4	1.89573	0.271082	YDHD, CWLH, DACB, XLYA	78	52	2209	2.1785	1	0.993186	97.6247
GOTERM_BP_FAT	GO:0007047~cell wall organization	5	2.36967	0.287627	YESX, YESW, CWLH, DACB, XLYA	78	78	2209	1.81542	1	0.987452	98.1896
GOTERM_BP_FAT	GO:0045229~external encapsulating structure organization	5	2.36967	0.319677	YESX, YESW, CWLH, DACB, XLYA	78	82	2209	1.72686	1	0.985115	98.9497
GOTERM_BP_FAT	GO:0005976~polysaccharide metabolic process	6	2.8436	0.344244	YDHD, SPSB, CWLH, SPSF, DACB, XLYA	78	111	2209	1.53084	1	0.981586	99.3202
GOTERM_BP_FAT	GO:0000270~peptidoglycan metabolic process	3	1.4218	0.515512	CWLH, DACB, XLYA	78	49	2209	1.73391	1	0.990696	99.9811
GOTERM_BP_FAT	GO:0030203~glycosaminoglycan metabolic process	3	1.4218	0.515512	CWLH, DACB, XLYA	78	49	2209	1.73391	1	0.990696	99.9811
SP_PIR_KEYWORDS	cell wall biogenesis/degradation	5	2.36967	0.591105	YESX, YESW, CWLH, DACB, XLYA	211	79	4058	1.21723	1	0.992861	99.9955
GOTERM_CC_FAT	GO:0005576~extracellular region	5	2.36967	0.756738	YESX, YESW, CWLH, YWSB, XLYA	75	89	1310	0.981273	1	0.985605	99.9888
Annotation Cluster 13	Enrichment Score: 0.39254658876896115
Category	Term	Count	%	PValue	Genes	List Total	Pop Hits	Pop Total	Fold Enrichment	Bonferroni	Benjamini	FDR
GOTERM_MF_FAT	GO:0009055~electron carrier activity	6	2.8436	0.137231	YISS, YNGJ, YJIB, YJGC, YVAA, YFII	75	79	2127	2.15392	1	0.996055	82.8416
GOTERM_BP_FAT	GO:0055114~oxidation reduction	12	5.6872	0.516415	DHAS, YJMD, YXJF, YISS, YNGJ, YJIB, YJGC, YVAA, YDJP, YFII, YHDF, YJMC	78	308	2209	1.1034	1	0.988729	99.9815
SP_PIR_KEYWORDS	oxidoreductase	11	5.21327	0.937367	DHAS, YJMD, YXJF, YISS, YNGJ, YJIB, YJGC, YVAA, YFII, YHDF, YJMC	211	287	4058	0.737124	1	0.999852	100
Annotation Cluster 14	Enrichment Score: 0.3697981001863705
Category	Term	Count	%	PValue	Genes	List Total	Pop Hits	Pop Total	Fold Enrichment	Bonferroni	Benjamini	FDR
GOTERM_MF_FAT	GO:0016410~N-acyltransferase activity	4	1.89573	0.260532	SPSD, ARGJ, YLBP, YUAI	75	51	2127	2.22431	1	0.993464	97.2793
GOTERM_MF_FAT	GO:0008080~N-acetyltransferase activity	4	1.89573	0.260532	SPSD, ARGJ, YLBP, YUAI	75	51	2127	2.22431	1	0.993464	97.2793
GOTERM_MF_FAT	GO:0016407~acetyltransferase activity	4	1.89573	0.337853	SPSD, ARGJ, YLBP, YUAI	75	59	2127	1.92271	1	0.997938	99.2724
INTERPRO	IPR000182:GCN5-related N-acetyltransferase	3	1.4218	0.596574	SPSD, YLBP, YUAI	134	46	3089	1.50341	1	1	99.9992
SP_PIR_KEYWORDS	Acyltransferase	5	2.36967	0.611141	SPSD, YFIQ, ARGJ, YLBP, YUAI	211	81	4058	1.18717	1	0.992979	99.9975
UP_SEQ_FEATURE	domain:N-acetyltransferase	3	1.4218	0.722697	SPSD, YLBP, YUAI	210	48	4013	1.19435	1	1	100
Annotation Cluster 15	Enrichment Score: 0.3336231905009692
Category	Term	Count	%	PValue	Genes	List Total	Pop Hits	Pop Total	Fold Enrichment	Bonferroni	Benjamini	FDR
COG_ONTOLOGY	Signal transduction mechanisms	5	2.36967	0.209409	YESM, YFHK, YESN, PRKA, YRKQ	56	37	855	2.06322	0.976707	0.609332	81.1496
GOTERM_BP_FAT	GO:0000160~two-component signal transduction system (phosphorelay)	5	2.36967	0.303598	YESM, YESN, ACOR, YRKQ, GERE	78	80	2209	1.77003	1	0.98618	98.6155
SP_PIR_KEYWORDS	two-component regulatory system	4	1.89573	0.729135	YESM, YESN, ACOR, YRKQ	211	72	4058	1.06846	1	0.995855	100
SP_PIR_KEYWORDS	phosphoprotein	4	1.89573	0.99863	YESM, YESN, SPSC, YRKQ	211	201	4058	0.382731	1	1	100
Annotation Cluster 16	Enrichment Score: 0.2608352321065794
Category	Term	Count	%	PValue	Genes	List Total	Pop Hits	Pop Total	Fold Enrichment	Bonferroni	Benjamini	FDR
GOTERM_BP_FAT	GO:0005976~polysaccharide metabolic process	6	2.8436	0.344244	YDHD, SPSB, CWLH, SPSF, DACB, XLYA	78	111	2209	1.53084	1	0.981586	99.3202
GOTERM_BP_FAT	GO:0016051~carbohydrate biosynthetic process	4	1.89573	0.616127	SPSE, SPSB, SPSF, DACB	78	90	2209	1.25869	1	0.996534	99.9988
GOTERM_BP_FAT	GO:0000271~polysaccharide biosynthetic process	3	1.4218	0.77796	SPSB, SPSF, DACB	78	80	2209	1.06202	1	0.999731	100
Annotation Cluster 17	Enrichment Score: 0.22384737804777347
Category	Term	Count	%	PValue	Genes	List Total	Pop Hits	Pop Total	Fold Enrichment	Bonferroni	Benjamini	FDR
GOTERM_MF_FAT	GO:0043167~ion binding	19	9.00474	0.397734	YESX, YHCR, YJIB, YESW, YESZ, YJGC, YWAD, YTKD, BGLH, YVDA, BIOD, YCGO, YNGG, YDHD, YJMD, SKFB, GLNT, LPLD, YFKN	75	479	2127	1.12493	1	0.998233	99.7654
GOTERM_MF_FAT	GO:0043169~cation binding	19	9.00474	0.397734	YESX, YHCR, YJIB, YESW, YESZ, YJGC, YWAD, YTKD, BGLH, YVDA, BIOD, YCGO, YNGG, YDHD, YJMD, SKFB, GLNT, LPLD, YFKN	75	479	2127	1.12493	1	0.998233	99.7654
GOTERM_MF_FAT	GO:0046872~metal ion binding	17	8.05687	0.551529	YESX, YHCR, YJIB, YESW, YESZ, YJGC, YWAD, YTKD, YVDA, BIOD, YCGO, YNGG, YJMD, SKFB, GLNT, LPLD, YFKN	75	461	2127	1.04581	1	0.999904	99.9931
GOTERM_MF_FAT	GO:0046914~transition metal ion binding	9	4.2654	0.893535	YJMD, SKFB, YHCR, YJIB, YESZ, YJGC, YWAD, LPLD, YVDA	75	322	2127	0.792671	1	1	100
SP_PIR_KEYWORDS	metal-binding	13	6.16114	0.97476	YESX, YHCR, YJIB, YESW, YESZ, YJGC, YTKD, YVDA, YNGG, YJMD, SKFB, LPLD, YFKN	211	368	4058	0.679399	1	0.999936	100
Annotation Cluster 18	Enrichment Score: 0.20516293307106245
Category	Term	Count	%	PValue	Genes	List Total	Pop Hits	Pop Total	Fold Enrichment	Bonferroni	Benjamini	FDR
GOTERM_BP_FAT	GO:0006508~proteolysis	5	2.36967	0.416728	YXEP, YWAD, APRX, DACB, YQEZ	78	94	2209	1.50641	1	0.985777	99.8299
GOTERM_MF_FAT	GO:0008233~peptidase activity	5	2.36967	0.568421	YXEP, YWAD, APRX, DACB, YQEZ	75	114	2127	1.24386	1	0.999877	99.9956
GOTERM_MF_FAT	GO:0070011~peptidase activity, acting on L-amino acid peptides	4	1.89573	0.673206	YXEP, YWAD, APRX, DACB	75	98	2127	1.15755	1	0.999948	99.9998
SP_PIR_KEYWORDS	Protease	3	1.4218	0.947714	YWAD, APRX, DACB	211	88	4058	0.655644	1	0.99989	100
Annotation Cluster 19	Enrichment Score: 0.18438708096396283
Category	Term	Count	%	PValue	Genes	List Total	Pop Hits	Pop Total	Fold Enrichment	Bonferroni	Benjamini	FDR
SP_PIR_KEYWORDS	palmitate	5	2.36967	0.620931	MSME, YTCQ, DPPE, YBBD, MDXE	211	82	4058	1.1727	1	0.992173	99.9981
UP_SEQ_FEATURE	lipid moiety-binding region:S-diacylglycerol cysteine	5	2.36967	0.626057	MSME, YTCQ, DPPE, YBBD, MDXE	210	82	4013	1.16521	1	1	99.9998
UP_SEQ_FEATURE	lipid moiety-binding region:N-palmitoyl cysteine	5	2.36967	0.626057	MSME, YTCQ, DPPE, YBBD, MDXE	210	82	4013	1.16521	1	1	99.9998
SP_PIR_KEYWORDS	lipoprotein	5	2.36967	0.630566	MSME, YTCQ, DPPE, YBBD, MDXE	211	83	4058	1.15857	1	0.991371	99.9986
GOTERM_CC_FAT	GO:0031225~anchored to membrane	4	1.89573	0.779943	YTCQ, DPPE, YBBD, MDXE	75	71	1310	0.984038	1	0.973571	99.9941
Annotation Cluster 20	Enrichment Score: 0.12132960279162557
Category	Term	Count	%	PValue	Genes	List Total	Pop Hits	Pop Total	Fold Enrichment	Bonferroni	Benjamini	FDR
UP_SEQ_FEATURE	active site:Proton acceptor	7	3.31754	0.496514	YFHM, YXJF, YNGJ, YFNG, DACB, YHDF, SPSJ	210	108	4013	1.23858	1	1	99.9909
GOTERM_MF_FAT	GO:0050662~coenzyme binding	3	1.4218	0.905033	YNGJ, YFNG, SPSJ	75	110	2127	0.773455	1	1	100
GOTERM_MF_FAT	GO:0048037~cofactor binding	4	1.89573	0.962532	YNGJ, YFNG, SPSC, SPSJ	75	184	2127	0.616522	1	1	100
Annotation Cluster 21	Enrichment Score: 0.0478923891848834
Category	Term	Count	%	PValue	Genes	List Total	Pop Hits	Pop Total	Fold Enrichment	Bonferroni	Benjamini	FDR
GOTERM_MF_FAT	GO:0008270~zinc ion binding	4	1.89573	0.838645	YJMD, YESZ, YWAD, YVDA	75	129	2127	0.87938	1	0.999999	100
GOTERM_MF_FAT	GO:0046914~transition metal ion binding	9	4.2654	0.893535	YJMD, SKFB, YHCR, YJIB, YESZ, YJGC, YWAD, LPLD, YVDA	75	322	2127	0.792671	1	1	100
SP_PIR_KEYWORDS	zinc	4	1.89573	0.95859	YJMD, YESZ, YWAD, YVDA	211	123	4058	0.625438	1	0.999907	100
Annotation Cluster 22	Enrichment Score: 0.036297922641720354
Category	Term	Count	%	PValue	Genes	List Total	Pop Hits	Pop Total	Fold Enrichment	Bonferroni	Benjamini	FDR
GOTERM_MF_FAT	GO:0016887~ATPase activity	4	1.89573	0.813581	DPPD, YTHP, YKFD, RBSA	75	123	2127	0.922276	1	0.999999	100
INTERPRO	IPR003593:ATPase, AAA+ type, core	4	1.89573	0.839624	DPPD, YTHP, ACOR, RBSA	134	105	3089	0.878181	1	1	100
INTERPRO	IPR017871:ABC transporter, conserved site	3	1.4218	0.842207	DPPD, YTHP, RBSA	134	75	3089	0.92209	1	1	100
INTERPRO	IPR003439:ABC transporter-like	3	1.4218	0.842207	DPPD, YTHP, RBSA	134	75	3089	0.92209	1	1	100
SMART	SM00382:AAA	4	1.89573	0.852863	DPPD, YTHP, ACOR, RBSA	25	105	568	0.865524	1	1	100
UP_SEQ_FEATURE	domain:ABC transporter	3	1.4218	0.882579	DPPD, YTHP, YKFD	210	69	4013	0.830849	1	1	100
GOTERM_MF_FAT	GO:0032559~adenyl ribonucleotide binding	10	4.73934	0.943344	DPPD, YJOB, YESM, YTHP, YVKC, ACOR, YKFD, YRKQ, RBSA, BIOD	75	388	2127	0.730928	1	1	100
GOTERM_MF_FAT	GO:0005524~ATP binding	10	4.73934	0.943344	DPPD, YJOB, YESM, YTHP, YVKC, ACOR, YKFD, YRKQ, RBSA, BIOD	75	388	2127	0.730928	1	1	100
GOTERM_MF_FAT	GO:0000166~nucleotide binding	14	6.63507	0.944604	DPPD, RACA, YNGJ, YHCR, ACOR, BIOD, YRKQ, RBSA, YJOB, YTHP, YESM, YVKC, YKFD, YFKN	75	522	2127	0.760613	1	1	100
GOTERM_MF_FAT	GO:0030554~adenyl nucleotide binding	11	5.21327	0.944651	DPPD, YJOB, YESM, YTHP, YNGJ, YVKC, ACOR, YKFD, YRKQ, RBSA, BIOD	75	423	2127	0.737494	1	1	100
GOTERM_MF_FAT	GO:0001883~purine nucleoside binding	11	5.21327	0.944651	DPPD, YJOB, YESM, YTHP, YNGJ, YVKC, ACOR, YKFD, YRKQ, RBSA, BIOD	75	423	2127	0.737494	1	1	100
UP_SEQ_FEATURE	nucleotide phosphate-binding region:ATP	8	3.79147	0.949419	DPPD, YJOB, YTHP, ACOR, YKFD, RBSA, BIOD, YNGI	210	221	4013	0.691747	1	1	100
GOTERM_MF_FAT	GO:0001882~nucleoside binding	11	5.21327	0.951891	DPPD, YJOB, YESM, YTHP, YNGJ, YVKC, ACOR, YKFD, YRKQ, RBSA, BIOD	75	430	2127	0.725488	1	1	100
GOTERM_MF_FAT	GO:0032553~ribonucleotide binding	10	4.73934	0.968658	DPPD, YJOB, YESM, YTHP, YVKC, ACOR, YKFD, YRKQ, RBSA, BIOD	75	416	2127	0.681731	1	1	100
GOTERM_MF_FAT	GO:0032555~purine ribonucleotide binding	10	4.73934	0.968658	DPPD, YJOB, YESM, YTHP, YVKC, ACOR, YKFD, YRKQ, RBSA, BIOD	75	416	2127	0.681731	1	1	100
GOTERM_MF_FAT	GO:0017076~purine nucleotide binding	11	5.21327	0.968953	DPPD, YJOB, YESM, YTHP, YNGJ, YVKC, ACOR, YKFD, YRKQ, RBSA, BIOD	75	451	2127	0.691707	1	1	100
SP_PIR_KEYWORDS	nucleotide-binding	13	6.16114	0.992174	DPPD, YHCR, YNGE, ACOR, YNGI, BIOD, YRKQ, RBSA, YJOB, YTHP, YESM, YKFD, YFKN	211	408	4058	0.612792	1	0.999993	100
SP_PIR_KEYWORDS	atp-binding	11	5.21327	0.996028	DPPD, YJOB, YESM, YTHP, YNGE, ACOR, YKFD, YRKQ, RBSA, BIOD, YNGI	211	378	4058	0.559668	1	0.999998	100
Annotation Cluster 23	Enrichment Score: 0.005290871190765185
Category	Term	Count	%	PValue	Genes	List Total	Pop Hits	Pop Total	Fold Enrichment	Bonferroni	Benjamini	FDR
GOTERM_BP_FAT	GO:0046394~carboxylic acid biosynthetic process	3	1.4218	0.978729	HISH, ARGJ, BIOD	78	158	2209	0.537731	1	1	100
GOTERM_BP_FAT	GO:0016053~organic acid biosynthetic process	3	1.4218	0.985625	HISH, ARGJ, BIOD	78	170	2209	0.499774	1	1	100
GOTERM_BP_FAT	GO:0044271~nitrogen compound biosynthetic process	3	1.4218	0.999432	HISH, ARGJ, BIOD	78	263	2209	0.323048	1	1	100
